# Supplementary material for: Freshwater mussels prefer a diet of stramenopiles and fungi over bacteria
Source: Sci Rep. 2024 May 25;14:11958. doi: 10.1038/s41598-024-62245-2 (PMC11127930; doi:10.1038/s41598-024-62245-2)
Supplement: Supplementary file 4 — Supplementary Table S1. [file 41598_2024_62245_MOESM4_ESM.xlsx]

## Sheet: Sheet1
Table S1a - Experiment 1 Conductivity Comparisons - Figure 1
Comparison	n1	n2	Statistical Test	P Value	Program
Control Tank vs. River Water	3	6	one-way ANOVA	0.5607	GraphPad Prism
Control Tank vs. O. ligamentina	3	3	one-way ANOVA	<0.0001	GraphPad Prism
Control Tank vs. O. pectorosa	3	3	one-way ANOVA	<0.0001	GraphPad Prism
Control Tank vs. L. fasciola	3	3	one-way ANOVA	0.0254	GraphPad Prism
Control Tank vs. L. ovata	3	3	one-way ANOVA	0.0008	GraphPad Prism
Control Tank vs. C. iris	3	3	one-way ANOVA	0.0001	GraphPad Prism
Control Tank vs. River Water	3	6	Kruskal-Wallis	>0.9999	GraphPad Prism
Control Tank vs. O. ligamentina	3	3	Kruskal-Wallis	0.0434	GraphPad Prism
Control Tank vs. O. pectorosa	3	3	Kruskal-Wallis	0.2593	GraphPad Prism
Control Tank vs. L. fasciola	3	3	Kruskal-Wallis	>0.9999	GraphPad Prism
Control Tank vs. L. ovata	3	3	Kruskal-Wallis	>0.9999	GraphPad Prism
Control Tank vs. C. iris	3	3	Kruskal-Wallis	0.7132	GraphPad Prism
Table S1b - Experiment 1 pH Comparisons - Figure 1
Comparison	n1	n2	Statistical Test	P Value	Program
Control Tank vs. River Water	3	6	one-way ANOVA	<0.0001	GraphPad Prism
Control Tank vs. O. ligamentina	3	3	one-way ANOVA	0.001	GraphPad Prism
Control Tank vs. O. pectorosa	3	3	one-way ANOVA	0.0017	GraphPad Prism
Control Tank vs. L. fasciola	3	3	one-way ANOVA	0.0024	GraphPad Prism
Control Tank vs. L. ovata	3	3	one-way ANOVA	0.0008	GraphPad Prism
Control Tank vs. C. iris	3	3	one-way ANOVA	<0.0001	GraphPad Prism
Control Tank vs. River Water	3	6	Kruskal-Wallis	0.0517	GraphPad Prism
Control Tank vs. O. ligamentina	3	3	Kruskal-Wallis	0.4923	GraphPad Prism
Control Tank vs. O. pectorosa	3	3	Kruskal-Wallis	0.7055	GraphPad Prism
Control Tank vs. L. fasciola	3	3	Kruskal-Wallis	>0.9999	GraphPad Prism
Control Tank vs. L. ovata	3	3	Kruskal-Wallis	0.2549	GraphPad Prism
Control Tank vs. C. iris	3	3	Kruskal-Wallis	0.002	GraphPad Prism
Table S1c - Experiment 1 qPCR Bacterial 16S Comparisons - Figure 2A
Comparison	n1	n2	Statistical Test	P Value	Program
Control Tank vs. River Water	9	9	one-way ANOVA	>0.9999	GraphPad Prism
Control Tank vs. O. ligamentina	9	9	one-way ANOVA	0.266	GraphPad Prism
Control Tank vs. O. pectorosa	9	9	one-way ANOVA	>0.9999	GraphPad Prism
Control Tank vs. L. fasciola	9	9	one-way ANOVA	0.9974	GraphPad Prism
Control Tank vs. L. ovata	9	8	one-way ANOVA	0.9985	GraphPad Prism
Control Tank vs. C. iris	9	9	one-way ANOVA	0.9975	GraphPad Prism
Control Tank vs. River Water	9	9	Kruskal-Wallis	>0.9999	GraphPad Prism
Control Tank vs. O. ligamentina	9	9	Kruskal-Wallis	>0.9999	GraphPad Prism
Control Tank vs. O. pectorosa	9	9	Kruskal-Wallis	>0.9999	GraphPad Prism
Control Tank vs. L. fasciola	9	9	Kruskal-Wallis	>0.9999	GraphPad Prism
Control Tank vs. L. ovata	9	8	Kruskal-Wallis	>0.9999	GraphPad Prism
Control Tank vs. C. iris	9	9	Kruskal-Wallis	0.6836	GraphPad Prism
Table S1d - Experiment 1 qPCR Microeukaryotic 18S Comparisons - Figure 2B
Comparison	n1	n2	Statistical Test	P Value	Program
Control Tank vs. River Water	9	9	one-way ANOVA	<0.0001	GraphPad Prism
Control Tank vs. O. ligamentina	9	9	one-way ANOVA	<0.0001	GraphPad Prism
Control Tank vs. O. pectorosa	9	7	one-way ANOVA	<0.0001	GraphPad Prism
Control Tank vs. L. fasciola	9	9	one-way ANOVA	<0.0001	GraphPad Prism
Control Tank vs. L. ovata	9	7	one-way ANOVA	<0.0001	GraphPad Prism
Control Tank vs. C. iris	9	9	one-way ANOVA	<0.0001	GraphPad Prism
Control Tank vs. River Water	9	9	Kruskal-Wallis	>0.9999	GraphPad Prism
Control Tank vs. O. ligamentina	9	9	Kruskal-Wallis	0.0065	GraphPad Prism
Control Tank vs. O. pectorosa	9	7	Kruskal-Wallis	<0.0001	GraphPad Prism
Control Tank vs. L. fasciola	9	9	Kruskal-Wallis	0.0013	GraphPad Prism
Control Tank vs. L. ovata	9	7	Kruskal-Wallis	<0.0001	GraphPad Prism
Control Tank vs. C. iris	9	9	Kruskal-Wallis	<0.0001	GraphPad Prism
Table S1e - Experiment 1 qPCR Fungal ITS Comparisons - Figure 2C
Comparison	n1	n2	Statistical Test	P Value	Program
Control Tank vs. River Water	9	9	one-way ANOVA	0.7508	GraphPad Prism
Control Tank vs. O. ligamentina	9	9	one-way ANOVA	<0.0001	GraphPad Prism
Control Tank vs. O. pectorosa	9	9	one-way ANOVA	<0.0001	GraphPad Prism
Control Tank vs. L. fasciola	9	9	one-way ANOVA	<0.0001	GraphPad Prism
Control Tank vs. L. ovata	9	9	one-way ANOVA	<0.0001	GraphPad Prism
Control Tank vs. C. iris	9	9	one-way ANOVA	<0.0001	GraphPad Prism
Control Tank vs. River Water	9	9	Kruskal-Wallis	>0.9999	GraphPad Prism
Control Tank vs. O. ligamentina	9	9	Kruskal-Wallis	0.028	GraphPad Prism
Control Tank vs. O. pectorosa	9	9	Kruskal-Wallis	0.0003	GraphPad Prism
Control Tank vs. L. fasciola	9	9	Kruskal-Wallis	0.1079	GraphPad Prism
Control Tank vs. L. ovata	9	9	Kruskal-Wallis	0.0004	GraphPad Prism
Control Tank vs. C. iris	9	9	Kruskal-Wallis	0.0012	GraphPad Prism
Table S1f - Experiment 1 metabarcoding Bacterial 16S - Zixibacteria - Comparisons - Figure 4A
Comparison	n1	n2	Statistical Test	P Value	Program
Control Tank vs. River Water	3	3	one-way ANOVA	0.957	GraphPad Prism
Control Tank vs. O. ligamentina	3	3	one-way ANOVA	0.1577	GraphPad Prism
Control Tank vs. O. pectorosa	3	3	one-way ANOVA	<0.0001	GraphPad Prism
Control Tank vs. L. fasciola	3	3	one-way ANOVA	0.7482	GraphPad Prism
Control Tank vs. L. ovata	3	3	one-way ANOVA	0.9847	GraphPad Prism
Control Tank vs. C. iris	3	3	one-way ANOVA	0.0733	GraphPad Prism
Control Tank vs. River Water	3	3	Kruskal-Wallis	>0.9999	GraphPad Prism
Control Tank vs. O. ligamentina	3	3	Kruskal-Wallis	>0.9999	GraphPad Prism
Control Tank vs. O. pectorosa	3	3	Kruskal-Wallis	0.139	GraphPad Prism
Control Tank vs. L. fasciola	3	3	Kruskal-Wallis	>0.9999	GraphPad Prism
Control Tank vs. L. ovata	3	3	Kruskal-Wallis	>0.9999	GraphPad Prism
Control Tank vs. C. iris	3	3	Kruskal-Wallis	>0.9999	GraphPad Prism
Table S1g - Experiment 1 metabarcoding Bacterial 16S - Actinobacteria - Comparisons - Figure 4B
Comparison	n1	n2	Statistical Test	P Value	Program
Control Tank vs. River Water	3	3	one-way ANOVA	>0.9999	GraphPad Prism
Control Tank vs. O. ligamentina	3	3	one-way ANOVA	0.9954	GraphPad Prism
Control Tank vs. O. pectorosa	3	3	one-way ANOVA	0.999	GraphPad Prism
Control Tank vs. L. fasciola	3	3	one-way ANOVA	0.9994	GraphPad Prism
Control Tank vs. L. ovata	3	3	one-way ANOVA	0.6496	GraphPad Prism
Control Tank vs. C. iris	3	3	one-way ANOVA	0.5921	GraphPad Prism
Control Tank vs. River Water	3	3	Kruskal-Wallis	>0.9999	GraphPad Prism
Control Tank vs. O. ligamentina	3	3	Kruskal-Wallis	>0.9999	GraphPad Prism
Control Tank vs. O. pectorosa	3	3	Kruskal-Wallis	>0.9999	GraphPad Prism
Control Tank vs. L. fasciola	3	3	Kruskal-Wallis	>0.9999	GraphPad Prism
Control Tank vs. L. ovata	3	3	Kruskal-Wallis	0.4528	GraphPad Prism
Control Tank vs. C. iris	3	3	Kruskal-Wallis	>0.9999	GraphPad Prism
Table S1h - Experiment 1 metabarcoding Bacterial 16S - Proteobacteria - Comparisons - Figure 4C
Comparison	n1	n2	Statistical Test	P Value	Program
Control Tank vs. River Water	3	3	one-way ANOVA	0.7433	GraphPad Prism
Control Tank vs. O. ligamentina	3	3	one-way ANOVA	0.2697	GraphPad Prism
Control Tank vs. O. pectorosa	3	3	one-way ANOVA	0.6254	GraphPad Prism
Control Tank vs. L. fasciola	3	3	one-way ANOVA	0.5894	GraphPad Prism
Control Tank vs. L. ovata	3	3	one-way ANOVA	0.5003	GraphPad Prism
Control Tank vs. C. iris	3	3	one-way ANOVA	0.7288	GraphPad Prism
Control Tank vs. River Water	3	3	Kruskal-Wallis	>0.9999	GraphPad Prism
Control Tank vs. O. ligamentina	3	3	Kruskal-Wallis	0.3641	GraphPad Prism
Control Tank vs. O. pectorosa	3	3	Kruskal-Wallis	>0.9999	GraphPad Prism
Control Tank vs. L. fasciola	3	3	Kruskal-Wallis	>0.9999	GraphPad Prism
Control Tank vs. L. ovata	3	3	Kruskal-Wallis	>0.9999	GraphPad Prism
Control Tank vs. C. iris	3	3	Kruskal-Wallis	>0.9999	GraphPad Prism
Table S1i - Experiment 1 metabarcoding Microeukaryotic 18S - Stramenopiles - Comparisons - Figure 4D
Comparison	n1	n2	Statistical Test	P Value	Program
Control Tank vs. River Water	3	3	one-way ANOVA	0.9175	GraphPad Prism
Control Tank vs. O. ligamentina	3	3	one-way ANOVA	<0.0001	GraphPad Prism
Control Tank vs. O. pectorosa	3	3	one-way ANOVA	<0.0001	GraphPad Prism
Control Tank vs. L. fasciola	3	3	one-way ANOVA	<0.0001	GraphPad Prism
Control Tank vs. L. ovata	3	3	one-way ANOVA	<0.0001	GraphPad Prism
Control Tank vs. C. iris	3	3	one-way ANOVA	<0.0001	GraphPad Prism
Control Tank vs. River Water	3	3	Kruskal-Wallis	>0.9999	GraphPad Prism
Control Tank vs. O. ligamentina	3	3	Kruskal-Wallis	0.6795	GraphPad Prism
Control Tank vs. O. pectorosa	3	3	Kruskal-Wallis	0.9949	GraphPad Prism
Control Tank vs. L. fasciola	3	3	Kruskal-Wallis	0.0179	GraphPad Prism
Control Tank vs. L. ovata	3	3	Kruskal-Wallis	0.3879	GraphPad Prism
Control Tank vs. C. iris	3	3	Kruskal-Wallis	0.2083	GraphPad Prism
Table S1j - Experiment 1 metabarcoding Microeukaryotic 18S - Alveolata - Comparisons - Figure 4E
Comparison	n1	n2	Statistical Test	P Value	Program
Control Tank vs. River Water	3	3	one-way ANOVA	<0.0001	GraphPad Prism
Control Tank vs. O. ligamentina	3	3	one-way ANOVA	0.9969	GraphPad Prism
Control Tank vs. O. pectorosa	3	3	one-way ANOVA	0.9276	GraphPad Prism
Control Tank vs. L. fasciola	3	3	one-way ANOVA	>0.9999	GraphPad Prism
Control Tank vs. L. ovata	3	3	one-way ANOVA	>0.9999	GraphPad Prism
Control Tank vs. C. iris	3	3	one-way ANOVA	>0.9999	GraphPad Prism
Control Tank vs. River Water	3	3	Kruskal-Wallis	0.4488	GraphPad Prism
Control Tank vs. O. ligamentina	3	3	Kruskal-Wallis	>0.9999	GraphPad Prism
Control Tank vs. O. pectorosa	3	3	Kruskal-Wallis	>0.9999	GraphPad Prism
Control Tank vs. L. fasciola	3	3	Kruskal-Wallis	0.7745	GraphPad Prism
Control Tank vs. L. ovata	3	3	Kruskal-Wallis	>0.9999	GraphPad Prism
Control Tank vs. C. iris	3	3	Kruskal-Wallis	>0.9999	GraphPad Prism
Table S1k - Experiment 1 metabarcoding Microeukaryotic 18S - Chlorophyta - Comparisons - Figure 4F
Comparison	n1	n2	Statistical Test	P Value	Program
Control Tank vs. River Water	3	3	one-way ANOVA	0.8327	GraphPad Prism
Control Tank vs. O. ligamentina	3	3	one-way ANOVA	0.9896	GraphPad Prism
Control Tank vs. O. pectorosa	3	3	one-way ANOVA	0.9995	GraphPad Prism
Control Tank vs. L. fasciola	3	3	one-way ANOVA	0.3267	GraphPad Prism
Control Tank vs. L. ovata	3	3	one-way ANOVA	0.9906	GraphPad Prism
Control Tank vs. C. iris	3	3	one-way ANOVA	0.9131	GraphPad Prism
Control Tank vs. River Water	3	3	Kruskal-Wallis	>0.9999	GraphPad Prism
Control Tank vs. O. ligamentina	3	3	Kruskal-Wallis	>0.9999	GraphPad Prism
Control Tank vs. O. pectorosa	3	3	Kruskal-Wallis	>0.9999	GraphPad Prism
Control Tank vs. L. fasciola	3	3	Kruskal-Wallis	0.2451	GraphPad Prism
Control Tank vs. L. ovata	3	3	Kruskal-Wallis	>0.9999	GraphPad Prism
Control Tank vs. C. iris	3	3	Kruskal-Wallis	>0.9999	GraphPad Prism
Table S1l - Experiment 1 metabarcoding Fungal ITS - Mycosphaerellaceae - Comparisons - Figure 4G
Comparison	n1	n2	Statistical Test	P Value	Program
Control Tank vs. River Water	3	3	one-way ANOVA	0.0195	GraphPad Prism
Control Tank vs. O. ligamentina	3	3	one-way ANOVA	<0.0001	GraphPad Prism
Control Tank vs. O. pectorosa	3	3	one-way ANOVA	<0.0001	GraphPad Prism
Control Tank vs. L. fasciola	3	3	one-way ANOVA	<0.0001	GraphPad Prism
Control Tank vs. L. ovata	3	3	one-way ANOVA	<0.0001	GraphPad Prism
Control Tank vs. C. iris	3	3	one-way ANOVA	<0.0001	GraphPad Prism
Control Tank vs. River Water	3	3	Kruskal-Wallis	>0.9999	GraphPad Prism
Control Tank vs. O. ligamentina	3	3	Kruskal-Wallis	0.4534	GraphPad Prism
Control Tank vs. O. pectorosa	3	3	Kruskal-Wallis	0.2479	GraphPad Prism
Control Tank vs. L. fasciola	3	3	Kruskal-Wallis	0.0508	GraphPad Prism
Control Tank vs. L. ovata	3	3	Kruskal-Wallis	0.0342	GraphPad Prism
Control Tank vs. C. iris	3	3	Kruskal-Wallis	0.1275	GraphPad Prism
Table S1m - Experiment 1 metabarcoding Fungal ITS - Zygophlyctidaceae - Comparisons - Figure 4H
Comparison	n1	n2	Statistical Test	P Value	Program
Control Tank vs. River Water	3	3	one-way ANOVA	0.0045	GraphPad Prism
Control Tank vs. O. ligamentina	3	3	one-way ANOVA	<0.0001	GraphPad Prism
Control Tank vs. O. pectorosa	3	3	one-way ANOVA	<0.0001	GraphPad Prism
Control Tank vs. L. fasciola	3	3	one-way ANOVA	<0.0001	GraphPad Prism
Control Tank vs. L. ovata	3	3	one-way ANOVA	<0.0001	GraphPad Prism
Control Tank vs. C. iris	3	3	one-way ANOVA	<0.0001	GraphPad Prism
Control Tank vs. River Water	3	3	Kruskal-Wallis	>0.9999	GraphPad Prism
Control Tank vs. O. ligamentina	3	3	Kruskal-Wallis	0.5591	GraphPad Prism
Control Tank vs. O. pectorosa	3	3	Kruskal-Wallis	0.0183	GraphPad Prism
Control Tank vs. L. fasciola	3	3	Kruskal-Wallis	0.6845	GraphPad Prism
Control Tank vs. L. ovata	3	3	Kruskal-Wallis	>0.9999	GraphPad Prism
Control Tank vs. C. iris	3	3	Kruskal-Wallis	0.8311	GraphPad Prism
Table S1n - Experiment 1 metabarcoding Fungal ITS - Didymosphaeriaceae - Comparisons - Figure 4H
Comparison	n1	n2	Statistical Test	P Value	Program
Control Tank vs. River Water	3	3	one-way ANOVA	0.9906	GraphPad Prism
Control Tank vs. O. ligamentina	3	3	one-way ANOVA	0.9998	GraphPad Prism
Control Tank vs. O. pectorosa	3	3	one-way ANOVA	0.1325	GraphPad Prism
Control Tank vs. L. fasciola	3	3	one-way ANOVA	0.909	GraphPad Prism
Control Tank vs. L. ovata	3	3	one-way ANOVA	0.5089	GraphPad Prism
Control Tank vs. C. iris	3	3	one-way ANOVA	0.9274	GraphPad Prism
Control Tank vs. River Water	3	3	Kruskal-Wallis	>0.9999	GraphPad Prism
Control Tank vs. O. ligamentina	3	3	Kruskal-Wallis	>0.9999	GraphPad Prism
Control Tank vs. O. pectorosa	3	3	Kruskal-Wallis	0.2115	GraphPad Prism
Control Tank vs. L. fasciola	3	3	Kruskal-Wallis	>0.9999	GraphPad Prism
Control Tank vs. L. ovata	3	3	Kruskal-Wallis	0.7812	GraphPad Prism
Control Tank vs. C. iris	3	3	Kruskal-Wallis	>0.9999	GraphPad Prism
