# Supplementary material for: Freshwater mussels prefer a diet of stramenopiles and fungi over bacteria
Source: Sci Rep. 2024 May 25;14:11958. doi: 10.1038/s41598-024-62245-2 (PMC11127930; doi:10.1038/s41598-024-62245-2)
Supplement: Supplementary file 5 — Supplementary Table S2. [file 41598_2024_62245_MOESM5_ESM.xlsx]

## Sheet: Sheet1
Table S2: Tank Water Temperatures (average of the three tanks) For Experiment 2
Species	Day 0	Day 1	Day 2	Day 4
Control Tank	25.83	16.6	15.2	16.2
Ortmanniana ligamentina	23.86	16.76	15.76	15.73
Ortmanniana pectorosa	24.16	16.86	15.7	15.76
Lampsilis fasciola	23.93	16.86	15.26	16.1
Lampsilis ovata	24.23	16.93	15.8	15.76
Cambarunio iris	24.83	16.63	15.16	16.13
