# Supplementary material for: Freshwater mussels prefer a diet of stramenopiles and fungi over bacteria
Source: Sci Rep. 2024 May 25;14:11958. doi: 10.1038/s41598-024-62245-2 (PMC11127930; doi:10.1038/s41598-024-62245-2)
Supplement: Supplementary file 6 — Supplementary Table S3. [file 41598_2024_62245_MOESM6_ESM.xlsx]

## Sheet: Sheet1
Table S3a - Experiment 2 Conductivity Comparisons - Day 0 - Figure 5A
Comparison	n1	n2	Statistical Test	P Value	Program
Control Tank vs. O. ligamentina	3	3	one-way ANOVA	>0.9999	GraphPad Prism
Control Tank vs. O. pectorosa	3	3	one-way ANOVA	0.9825	GraphPad Prism
Control Tank vs. L. fasciola	3	3	one-way ANOVA	0.9825	GraphPad Prism
Control Tank vs. L. ovata	3	3	one-way ANOVA	0.7488	GraphPad Prism
Control Tank vs. C. iris	3	3	one-way ANOVA	0.9986	GraphPad Prism
Control Tank vs. O. ligamentina	3	3	Kruskal-Wallis	>0.9999	GraphPad Prism
Control Tank vs. O. pectorosa	3	3	Kruskal-Wallis	0.6092	GraphPad Prism
Control Tank vs. L. fasciola	3	3	Kruskal-Wallis	>0.9999	GraphPad Prism
Control Tank vs. L. ovata	3	3	Kruskal-Wallis	0.6092	GraphPad Prism
Control Tank vs. C. iris	3	3	Kruskal-Wallis	>0.9999	GraphPad Prism
Table S3b - Experiment 2 Conductivity Comparisons - Day 1 - Figure 5B
Comparison	n1	n2	Statistical Test	P Value	Program
Control Tank vs. O. ligamentina	3	3	one-way ANOVA	<0.0001	GraphPad Prism
Control Tank vs. O. pectorosa	3	3	one-way ANOVA	<0.0001	GraphPad Prism
Control Tank vs. L. fasciola	3	3	one-way ANOVA	<0.0001	GraphPad Prism
Control Tank vs. L. ovata	3	3	one-way ANOVA	<0.0001	GraphPad Prism
Control Tank vs. C. iris	3	3	one-way ANOVA	0.0397	GraphPad Prism
Control Tank vs. O. ligamentina	3	3	Kruskal-Wallis	0.0636	GraphPad Prism
Control Tank vs. O. pectorosa	3	3	Kruskal-Wallis	0.0787	GraphPad Prism
Control Tank vs. L. fasciola	3	3	Kruskal-Wallis	0.8378	GraphPad Prism
Control Tank vs. L. ovata	3	3	Kruskal-Wallis	0.0037	GraphPad Prism
Control Tank vs. C. iris	3	3	Kruskal-Wallis	>0.9999	GraphPad Prism
Table S3c - Experiment 2 Conductivity Comparisons - Day 2 - Figure 5C
Comparison	n1	n2	Statistical Test	P Value	Program
Control Tank vs. O. ligamentina	3	3	one-way ANOVA	<0.0001	GraphPad Prism
Control Tank vs. O. pectorosa	3	3	one-way ANOVA	<0.0001	GraphPad Prism
Control Tank vs. L. fasciola	3	3	one-way ANOVA	<0.0001	GraphPad Prism
Control Tank vs. L. ovata	3	3	one-way ANOVA	<0.0001	GraphPad Prism
Control Tank vs. C. iris	3	3	one-way ANOVA	<0.0001	GraphPad Prism
Control Tank vs. O. ligamentina	3	3	Kruskal-Wallis	0.0049	GraphPad Prism
Control Tank vs. O. pectorosa	3	3	Kruskal-Wallis	0.018	GraphPad Prism
Control Tank vs. L. fasciola	3	3	Kruskal-Wallis	0.4234	GraphPad Prism
Control Tank vs. L. ovata	3	3	Kruskal-Wallis	0.4234	GraphPad Prism
Control Tank vs. C. iris	3	3	Kruskal-Wallis	>0.9999	GraphPad Prism
Table S3d - Experiment 2 Conductivity Comparisons - Day 4 - Figure 5D
Comparison	n1	n2	Statistical Test	P Value	Program
Control Tank vs. O. ligamentina	3	3	one-way ANOVA	<0.0001	GraphPad Prism
Control Tank vs. O. pectorosa	3	3	one-way ANOVA	<0.0001	GraphPad Prism
Control Tank vs. L. fasciola	3	3	one-way ANOVA	<0.0001	GraphPad Prism
Control Tank vs. L. ovata	3	3	one-way ANOVA	<0.0001	GraphPad Prism
Control Tank vs. C. iris	3	3	one-way ANOVA	0.0006	GraphPad Prism
Control Tank vs. O. ligamentina	3	3	Kruskal-Wallis	0.0064	GraphPad Prism
Control Tank vs. O. pectorosa	3	3	Kruskal-Wallis	0.0784	GraphPad Prism
Control Tank vs. L. fasciola	3	3	Kruskal-Wallis	0.8367	GraphPad Prism
Control Tank vs. L. ovata	3	3	Kruskal-Wallis	0.0407	GraphPad Prism
Control Tank vs. C. iris	3	3	Kruskal-Wallis	>0.9999	GraphPad Prism
Table S3e - Experiment 2 qPCR Comparisons - Control Tank - 16S Bacteria - Figure 6A
Comparison	n1	n2	Statistical Test	P Value	Program
Day 0 vs. Day 1	9	9	one-way ANOVA	0.976	GraphPad Prism
Day 0 vs. Day 2	9	9	one-way ANOVA	0.942	GraphPad Prism
Day 0 vs. Day 4	9	9	one-way ANOVA	0.9964	GraphPad Prism
Day 0 vs. Day 1	9	9	Kruskal-Wallis	0.9989	GraphPad Prism
Day 0 vs. Day 2	9	9	Kruskal-Wallis	0.8317	GraphPad Prism
Day 0 vs. Day 4	9	9	Kruskal-Wallis	0.9172	GraphPad Prism
Table S3f - Experiment 2 qPCR Comparisons - A. ligamintina - 16S Bacteria - Figure 6B
Comparison	n1	n2	Statistical Test	P Value	Program
Day 0 vs. Day 1	9	9	one-way ANOVA	>0.9999	GraphPad Prism
Day 0 vs. Day 2	9	9	one-way ANOVA	0.5385	GraphPad Prism
Day 0 vs. Day 4	9	9	one-way ANOVA	0.6067	GraphPad Prism
Day 0 vs. Day 1	9	9	Kruskal-Wallis	0.541	GraphPad Prism
Day 0 vs. Day 2	9	9	Kruskal-Wallis	0.0811	GraphPad Prism
Day 0 vs. Day 4	9	9	Kruskal-Wallis	0.0785	GraphPad Prism
Table S3g - Experiment 2 qPCR Comparisons - O. pectorosa - 16S Bacteria - Figure 6C
Comparison	n1	n2	Statistical Test	P Value	Program
Day 0 vs. Day 1	9	9	one-way ANOVA	0.541	GraphPad Prism
Day 0 vs. Day 2	9	9	one-way ANOVA	0.0811	GraphPad Prism
Day 0 vs. Day 4	9	9	one-way ANOVA	0.0785	GraphPad Prism
Day 0 vs. Day 1	9	9	Kruskal-Wallis	>0.9999	GraphPad Prism
Day 0 vs. Day 2	9	9	Kruskal-Wallis	0.0636	GraphPad Prism
Day 0 vs. Day 4	9	9	Kruskal-Wallis	0.0675	GraphPad Prism
Table S3h - Experiment 2 qPCR Comparisons - L. fasciola - 16S Bacteria - Figure 6D
Comparison	n1	n2	Statistical Test	P Value	Program
Day 0 vs. Day 1	9	9	one-way ANOVA	0.9954	GraphPad Prism
Day 0 vs. Day 2	9	9	one-way ANOVA	0.7652	GraphPad Prism
Day 0 vs. Day 4	9	9	one-way ANOVA	0.6273	GraphPad Prism
Day 0 vs. Day 1	9	9	Kruskal-Wallis	>0.9999	GraphPad Prism
Day 0 vs. Day 2	9	9	Kruskal-Wallis	>0.9999	GraphPad Prism
Day 0 vs. Day 4	9	9	Kruskal-Wallis	>0.9999	GraphPad Prism
Table S3i - Experiment 2 qPCR Comparisons - L. ovata - 16S Bacteria - Figure 6E
Comparison	n1	n2	Statistical Test	P Value	Program
Day 0 vs. Day 1	9	9	one-way ANOVA	0.9985	GraphPad Prism
Day 0 vs. Day 2	9	9	one-way ANOVA	0.8795	GraphPad Prism
Day 0 vs. Day 4	9	9	one-way ANOVA	>0.9999	GraphPad Prism
Day 0 vs. Day 1	9	9	Kruskal-Wallis	>0.9999	GraphPad Prism
Day 0 vs. Day 2	9	9	Kruskal-Wallis	>0.9999	GraphPad Prism
Day 0 vs. Day 4	9	9	Kruskal-Wallis	>0.9999	GraphPad Prism
Table S3j - Experiment 1 qPCR Comparisons - C. iris - 16S Bacteria - Figure 6F
Comparison	n1	n2	Statistical Test	P Value	Program
Day 0 vs. Day 1	9	9	one-way ANOVA	0.7644	GraphPad Prism
Day 0 vs. Day 2	9	9	one-way ANOVA	0.7519	GraphPad Prism
Day 0 vs. Day 4	9	9	one-way ANOVA	0.5451	GraphPad Prism
Day 0 vs. Day 1	9	9	Kruskal-Wallis	>0.9999	GraphPad Prism
Day 0 vs. Day 2	9	9	Kruskal-Wallis	0.7617	GraphPad Prism
Day 0 vs. Day 4	9	9	Kruskal-Wallis	0.5833	GraphPad Prism
Table S3k - Experiment 2 qPCR Comparisons - Control Tank - 18S Microeukaryotes - Figure 6G
Comparison	n1	n2	Statistical Test	P Value	Program
Day 0 vs. Day 1	9	9	one-way ANOVA	0.9874	GraphPad Prism
Day 0 vs. Day 2	9	9	one-way ANOVA	0.9499	GraphPad Prism
Day 0 vs. Day 4	9	9	one-way ANOVA	0.9499	GraphPad Prism
Day 0 vs. Day 1	9	9	Kruskal-Wallis	>0.9999	GraphPad Prism
Day 0 vs. Day 2	9	9	Kruskal-Wallis	>0.9999	GraphPad Prism
Day 0 vs. Day 4	9	9	Kruskal-Wallis	>0.9999	GraphPad Prism
Table S3l - Experiment 2 qPCR Comparisons - A. ligamintina - 18S Microeukaryotes - Figure 6H
Comparison	n1	n2	Statistical Test	P Value	Program
Day 0 vs. Day 1	9	9	one-way ANOVA	0.0004	GraphPad Prism
Day 0 vs. Day 2	9	9	one-way ANOVA	<0.0001	GraphPad Prism
Day 0 vs. Day 4	9	9	one-way ANOVA	<0.0001	GraphPad Prism
Day 0 vs. Day 1	9	9	Kruskal-Wallis	0.5606	GraphPad Prism
Day 0 vs. Day 2	9	9	Kruskal-Wallis	0.0028	GraphPad Prism
Day 0 vs. Day 4	9	9	Kruskal-Wallis	<0.0001	GraphPad Prism
Table S3m - Experiment 2 qPCR Comparisons - O. pectorosa - 18S Microeukaryotes - Figure 6I
Comparison	n1	n2	Statistical Test	P Value	Program
Day 0 vs. Day 1	9	9	one-way ANOVA	<0.0001	GraphPad Prism
Day 0 vs. Day 2	9	9	one-way ANOVA	<0.0001	GraphPad Prism
Day 0 vs. Day 4	9	9	one-way ANOVA	<0.0001	GraphPad Prism
Day 0 vs. Day 1	9	9	Kruskal-Wallis	0.1806	GraphPad Prism
Day 0 vs. Day 2	9	9	Kruskal-Wallis	0.0001	GraphPad Prism
Day 0 vs. Day 4	9	9	Kruskal-Wallis	<0.0001	GraphPad Prism
Table S3n - Experiment 2 qPCR Comparisons - L. fasciola - 18S Microeukaryotes - Figure 6J
Comparison	n1	n2	Statistical Test	P Value	Program
Day 0 vs. Day 1	9	9	one-way ANOVA	0.0696	GraphPad Prism
Day 0 vs. Day 2	9	9	one-way ANOVA	0.0001	GraphPad Prism
Day 0 vs. Day 4	9	9	one-way ANOVA	<0.0001	GraphPad Prism
Day 0 vs. Day 1	9	9	Kruskal-Wallis	>0.9999	GraphPad Prism
Day 0 vs. Day 2	9	9	Kruskal-Wallis	0.0065	GraphPad Prism
Day 0 vs. Day 4	9	9	Kruskal-Wallis	0.0008	GraphPad Prism
Table S3o - Experiment 2 qPCR Comparisons - L. ovata - 18S Microeukaryotes - Figure 6K
Comparison	n1	n2	Statistical Test	P Value	Program
Day 0 vs. Day 1	9	9	one-way ANOVA	0.0024	GraphPad Prism
Day 0 vs. Day 2	9	9	one-way ANOVA	<0.0001	GraphPad Prism
Day 0 vs. Day 4	9	9	one-way ANOVA	<0.0001	GraphPad Prism
Day 0 vs. Day 1	9	9	Kruskal-Wallis	0.9103	GraphPad Prism
Day 0 vs. Day 2	9	9	Kruskal-Wallis	0.0007	GraphPad Prism
Day 0 vs. Day 4	9	9	Kruskal-Wallis	<0.0001	GraphPad Prism
Table S3p - Experiment 2 qPCR Comparisons - C. iris - 18S Microeukaryotes - Figure 6L
Comparison	n1	n2	Statistical Test	P Value	Program
Day 0 vs. Day 1	9	9	one-way ANOVA	0.0008	GraphPad Prism
Day 0 vs. Day 2	9	9	one-way ANOVA	0.0003	GraphPad Prism
Day 0 vs. Day 4	9	9	one-way ANOVA	<0.0001	GraphPad Prism
Day 0 vs. Day 1	9	9	Kruskal-Wallis	0.1124	GraphPad Prism
Day 0 vs. Day 2	9	9	Kruskal-Wallis	0.0233	GraphPad Prism
Day 0 vs. Day 4	9	9	Kruskal-Wallis	<0.0001	GraphPad Prism
Table S3q - Experiment 2 qPCR Comparisons - Control Tank - ITS Fungal - Figure 6M
Comparison	n1	n2	Statistical Test	P Value	Program
Day 0 vs. Day 1	9	9	one-way ANOVA	>0.9999	GraphPad Prism
Day 0 vs. Day 2	9	9	one-way ANOVA	0.9997	GraphPad Prism
Day 0 vs. Day 4	9	9	one-way ANOVA	>0.9999	GraphPad Prism
Day 0 vs. Day 1	9	9	Kruskal-Wallis	>0.9999	GraphPad Prism
Day 0 vs. Day 2	9	9	Kruskal-Wallis	>0.9999	GraphPad Prism
Day 0 vs. Day 4	9	9	Kruskal-Wallis	>0.9999	GraphPad Prism
Table S3r - Experiment 2 qPCR Comparisons - A. ligamintina - ITS Fungal - Figure 6N
Comparison	n1	n2	Statistical Test	P Value	Program
Day 0 vs. Day 1	9	9	one-way ANOVA	0.2019	GraphPad Prism
Day 0 vs. Day 2	9	9	one-way ANOVA	0.0072	GraphPad Prism
Day 0 vs. Day 4	9	9	one-way ANOVA	0.0002	GraphPad Prism
Day 0 vs. Day 1	9	9	Kruskal-Wallis	>0.9999	GraphPad Prism
Day 0 vs. Day 2	9	9	Kruskal-Wallis	0.1631	GraphPad Prism
Day 0 vs. Day 4	9	9	Kruskal-Wallis	0.0008	GraphPad Prism
Table S3s - Experiment 2 qPCR Comparisons - O. pectorosa - ITS Fungal - Figure 6O
Comparison	n1	n2	Statistical Test	P Value	Program
Day 0 vs. Day 1	9	9	one-way ANOVA	0.0052	GraphPad Prism
Day 0 vs. Day 2	9	9	one-way ANOVA	0.0002	GraphPad Prism
Day 0 vs. Day 4	9	9	one-way ANOVA	<0.0001	GraphPad Prism
Day 0 vs. Day 1	9	9	Kruskal-Wallis	0.4761	GraphPad Prism
Day 0 vs. Day 2	9	9	Kruskal-Wallis	0.0088	GraphPad Prism
Day 0 vs. Day 4	9	9	Kruskal-Wallis	<0.0001	GraphPad Prism
Table S3t - Experiment 2 qPCR Comparisons - L. fasciola - ITS Fungal - Figure 6P
Comparison	n1	n2	Statistical Test	P Value	Program
Day 0 vs. Day 1	9	9	one-way ANOVA	0.7426	GraphPad Prism
Day 0 vs. Day 2	9	9	one-way ANOVA	0.0301	GraphPad Prism
Day 0 vs. Day 4	9	9	one-way ANOVA	0.0056	GraphPad Prism
Day 0 vs. Day 1	9	9	Kruskal-Wallis	>0.9999	GraphPad Prism
Day 0 vs. Day 2	9	9	Kruskal-Wallis	0.1187	GraphPad Prism
Day 0 vs. Day 4	9	9	Kruskal-Wallis	0.0094	GraphPad Prism
Table S3u - Experiment 2 qPCR Comparisons - L. ovata - ITS Fungal - Figure 6Q
Comparison	n1	n2	Statistical Test	P Value	Program
Day 0 vs. Day 1	9	9	one-way ANOVA	0.0708	GraphPad Prism
Day 0 vs. Day 2	9	9	one-way ANOVA	0.0005	GraphPad Prism
Day 0 vs. Day 4	9	9	one-way ANOVA	0.0003	GraphPad Prism
Day 0 vs. Day 1	9	9	Kruskal-Wallis	0.7899	GraphPad Prism
Day 0 vs. Day 2	9	9	Kruskal-Wallis	0.0045	GraphPad Prism
Day 0 vs. Day 4	9	9	Kruskal-Wallis	0.0006	GraphPad Prism
Table S3v - Experiment 2 qPCR Comparisons - C. iris - ITS Fungal - Figure 6R
Comparison	n1	n2	Statistical Test	P Value	Program
Day 0 vs. Day 1	9	9	one-way ANOVA	0.3974	GraphPad Prism
Day 0 vs. Day 2	9	9	one-way ANOVA	0.1586	GraphPad Prism
Day 0 vs. Day 4	9	9	one-way ANOVA	0.0267	GraphPad Prism
Day 0 vs. Day 1	9	9	Kruskal-Wallis	>0.9999	GraphPad Prism
Day 0 vs. Day 2	9	9	Kruskal-Wallis	>0.9999	GraphPad Prism
Day 0 vs. Day 4	9	9	Kruskal-Wallis	0.1007	GraphPad Prism
Table S3w - Experiment 2 Metabarcoding Comparisons - Proteobacteria cleared by O. pectorosa - Figure 7A
Comparison	n1	n2	Statistical Test	P Value	Program
Day 0 vs. Day 4 - Control	3	3	one-way ANOVA	0.2935	GraphPad Prism
Day 0 vs. Day 4 - O. pectorosa	3	3	one-way ANOVA	0.0054	GraphPad Prism
Day 0 vs. Day 4 - Control	3	3	Kruskal-Wallis	0.9121	GraphPad Prism
Day 0 vs. Day 4 - O. pectorosa	3	3	Kruskal-Wallis	0.2021	GraphPad Prism
Table S3x - Experiment 2 Metabarcoding Comparisons - Bacteroidota cleared by O. pectorosa - Figure 7B
Comparison	n1	n2	Statistical Test	P Value	Program
Day 0 vs. Day 4 - Control	3	3	one-way ANOVA	0.0507	GraphPad Prism
Day 0 vs. Day 4 - O. pectorosa	3	3	one-way ANOVA	0.0405	GraphPad Prism
Day 0 vs. Day 4 - Control	3	3	Kruskal-Wallis	0.5934	GraphPad Prism
Day 0 vs. Day 4 - O. pectorosa	3	3	Kruskal-Wallis	0.2721	GraphPad Prism
Table S3y - Experiment 2 Metabarcoding Comparisons - Cyanobacteria cleared by O. pectorosa - Figure 7C
Comparison	n1	n2	Statistical Test	P Value	Program
Day 0 vs. Day 4 - Control	3	3	one-way ANOVA	0.0046	GraphPad Prism
Day 0 vs. Day 4 - O. pectorosa	3	3	one-way ANOVA	0.0003	GraphPad Prism
Day 0 vs. Day 4 - Control	3	3	Kruskal-Wallis	0.3594	GraphPad Prism
Day 0 vs. Day 4 - O. pectorosa	3	3	Kruskal-Wallis	0.0146	GraphPad Prism
Table S3z - Experiment 2 Metabarcoding Comparisons - Firmicutes cleared by O. pectorosa - Figure 7D
Comparison	n1	n2	Statistical Test	P Value	Program
Day 0 vs. Day 4 - Control	3	3	one-way ANOVA	0.002	GraphPad Prism
Day 0 vs. Day 4 - O. pectorosa	3	3	one-way ANOVA	0.0001	GraphPad Prism
Day 0 vs. Day 4 - Control	3	3	Kruskal-Wallis	0.3594	GraphPad Prism
Day 0 vs. Day 4 - O. pectorosa	3	3	Kruskal-Wallis	0.0146	GraphPad Prism
Table S3aa - Experiment 2 Metabarcoding Comparisons - Alpharoteobacteria cleared by O. pectorosa - Figure 7E
Comparison	n1	n2	Statistical Test	P Value	Program
Day 0 vs. Day 4 - Control	3	3	one-way ANOVA	0.2935	GraphPad Prism
Day 0 vs. Day 4 - O. pectorosa	3	3	one-way ANOVA	0.0054	GraphPad Prism
Day 0 vs. Day 4 - Control	3	3	Kruskal-Wallis	0.9121	GraphPad Prism
Day 0 vs. Day 4 - O. pectorosa	3	3	Kruskal-Wallis	0.2021	GraphPad Prism
Table S3ab - Experiment 2 Metabarcoding Comparisons - Gammaroteobacteria cleared by O. pectorosa - Figure 7E
Comparison	n1	n2	Statistical Test	P Value	Program
Day 0 vs. Day 4 - Control	3	3	one-way ANOVA	0.4455	GraphPad Prism
Day 0 vs. Day 4 - O. pectorosa	3	3	one-way ANOVA	0.4795	GraphPad Prism
Day 0 vs. Day 4 - Control	3	3	Kruskal-Wallis	0.5934	GraphPad Prism
Day 0 vs. Day 4 - O. pectorosa	3	3	Kruskal-Wallis	0.4661	GraphPad Prism
Table S3ac - Experiment 2 Metabarcoding Comparisons - Verrumicrobiae cleared by O. pectorosa - Figure 7E
Comparison	n1	n2	Statistical Test	P Value	Program
Day 0 vs. Day 4 - Control	3	3	one-way ANOVA	0.3203	GraphPad Prism
Day 0 vs. Day 4 - O. pectorosa	3	3	one-way ANOVA	0.8164	GraphPad Prism
Day 0 vs. Day 4 - Control	3	3	Kruskal-Wallis	0.4661	GraphPad Prism
Day 0 vs. Day 4 - O. pectorosa	3	3	Kruskal-Wallis	0.5934	GraphPad Prism
Table S3ad - Experiment 2 Metabarcoding Comparisons - Spirochaetia cleared by O. pectorosa - Figure 7E
Comparison	n1	n2	Statistical Test	P Value	Program
Day 0 vs. Day 4 - Control	3	3	one-way ANOVA	0.0468	GraphPad Prism
Day 0 vs. Day 4 - O. pectorosa	3	3	one-way ANOVA	0.0775	GraphPad Prism
Day 0 vs. Day 4 - Control	3	3	Kruskal-Wallis	0.4582	GraphPad Prism
Day 0 vs. Day 4 - O. pectorosa	3	3	Kruskal-Wallis	0.3065	GraphPad Prism
Table S3ae - Experiment 2 Metabarcoding Comparisons - Flavobacteriales cleared by O. pectorosa - Figure 7F
Comparison	n1	n2	Statistical Test	P Value	Program
Day 0 vs. Day 4 - Control	3	3	one-way ANOVA	0.0121	GraphPad Prism
Day 0 vs. Day 4 - O. pectorosa	3	3	one-way ANOVA	0.0004	GraphPad Prism
Day 0 vs. Day 4 - Control	3	3	Kruskal-Wallis	0.3594	GraphPad Prism
Day 0 vs. Day 4 - O. pectorosa	3	3	Kruskal-Wallis	0.0146	GraphPad Prism
Table S3af - Experiment 2 Metabarcoding Comparisons - Chitinophagales cleared by O. pectorosa - Figure 7F
Comparison	n1	n2	Statistical Test	P Value	Program
Day 0 vs. Day 4 - Control	3	3	one-way ANOVA	0.1671	GraphPad Prism
Day 0 vs. Day 4 - O. pectorosa	3	3	one-way ANOVA	0.1128	GraphPad Prism
Day 0 vs. Day 4 - Control	3	3	Kruskal-Wallis	0.9121	GraphPad Prism
Day 0 vs. Day 4 - O. pectorosa	3	3	Kruskal-Wallis	0.2021	GraphPad Prism
Table S3ag- Experiment 2 Metabarcoding Comparisons - Bacteroidales cleared by O. pectorosa - Figure 7F
Comparison	n1	n2	Statistical Test	P Value	Program
Day 0 vs. Day 4 - Control	3	3	one-way ANOVA	0.0039	GraphPad Prism
Day 0 vs. Day 4 - O. pectorosa	3	3	one-way ANOVA	0.0027	GraphPad Prism
Day 0 vs. Day 4 - Control	3	3	Kruskal-Wallis	0.1053	GraphPad Prism
Day 0 vs. Day 4 - O. pectorosa	3	3	Kruskal-Wallis	0.0738	GraphPad Prism
Table S3ah - Experiment 2 Metabarcoding Comparisons - Cytophagales cleared by O. pectorosa - Figure 7F
Comparison	n1	n2	Statistical Test	P Value	Program
Day 0 vs. Day 4 - Control	3	3	one-way ANOVA	0.0009	GraphPad Prism
Day 0 vs. Day 4 - O. pectorosa	3	3	one-way ANOVA	0.0045	GraphPad Prism
Day 0 vs. Day 4 - Control	3	3	Kruskal-Wallis	0.0341	GraphPad Prism
Day 0 vs. Day 4 - O. pectorosa	3	3	Kruskal-Wallis	0.2021	GraphPad Prism
Table S3ai - Experiment 2 Metabarcoding Comparisons - Didymellaceae cleared by O. pectorosa - Figure 8
Comparison	n1	n2	Statistical Test	P Value	Program
Day 0 vs. Day 4 - Control	3	3	one-way ANOVA	0.9998	GraphPad Prism
Day 0 vs. Day 4 - O. pectorosa	3	3	one-way ANOVA	0.1433	GraphPad Prism
Day 0 vs. Day 4 - Control	3	3	Kruskal-Wallis	>0.9999	GraphPad Prism
Day 0 vs. Day 4 - O. pectorosa	3	3	Kruskal-Wallis	0.232	GraphPad Prism
Table S3aj - Experiment 2 Metabarcoding Comparisons - Cladosporiaeae cleared by O. pectorosa - Figure 8
Comparison	n1	n2	Statistical Test	P Value	Program
Day 0 vs. Day 4 - Control	3	3	one-way ANOVA	0.9975	GraphPad Prism
Day 0 vs. Day 4 - O. pectorosa	3	3	one-way ANOVA	0.9132	GraphPad Prism
Day 0 vs. Day 4 - Control	3	3	Kruskal-Wallis	>0.9999	GraphPad Prism
Day 0 vs. Day 4 - O. pectorosa	3	3	Kruskal-Wallis	>0.9999	GraphPad Prism
Table S3ak - Experiment 2 Metabarcoding Comparisons - Zygophlyctidaceae cleared by O. pectorosa - Figure 8
Comparison	n1	n2	Statistical Test	P Value	Program
Day 0 vs. Day 4 - Control	3	3	one-way ANOVA	0.0003	GraphPad Prism
Day 0 vs. Day 4 - O. pectorosa	3	3	one-way ANOVA	0.0001	GraphPad Prism
Day 0 vs. Day 4 - Control	3	3	Kruskal-Wallis	0.3065	GraphPad Prism
Day 0 vs. Day 4 - O. pectorosa	3	3	Kruskal-Wallis	0.017	GraphPad Prism
Table S3al - Experiment 2 Metabarcoding Comparisons - Alphamycetaceae cleared by O. pectorosa - Figure 8
Comparison	n1	n2	Statistical Test	P Value	Program
Day 0 vs. Day 4 - Control	3	3	one-way ANOVA	0.0561	GraphPad Prism
Day 0 vs. Day 4 - O. pectorosa	3	3	one-way ANOVA	0.4648	GraphPad Prism
Day 0 vs. Day 4 - Control	3	3	Kruskal-Wallis	0.0866	GraphPad Prism
Day 0 vs. Day 4 - O. pectorosa	3	3	Kruskal-Wallis	>0.9999	GraphPad Prism
Table S3Aam - Experiment 2 Metabarcoding Comparisons - Cucurbitariaceae cleared by O. pectorosa - Figure 8
Comparison	n1	n2	Statistical Test	P Value	Program
Day 0 vs. Day 4 - Control	3	3	one-way ANOVA	0.8596	GraphPad Prism
Day 0 vs. Day 4 - O. pectorosa	3	3	one-way ANOVA	0.6678	GraphPad Prism
Day 0 vs. Day 4 - Control	3	3	Kruskal-Wallis	>0.9999	GraphPad Prism
Day 0 vs. Day 4 - O. pectorosa	3	3	Kruskal-Wallis	0.6611	GraphPad Prism
