# Supplementary material for: Freshwater mussels prefer a diet of stramenopiles and fungi over bacteria
Source: Sci Rep. 2024 May 25;14:11958. doi: 10.1038/s41598-024-62245-2 (PMC11127930; doi:10.1038/s41598-024-62245-2)
Supplement: Supplementary file 7 — Supplementary Table S4. [file 41598_2024_62245_MOESM7_ESM.xlsx]

## Sheet: Sheet1
Table S4: Bacterial Phyla From the Clinch River, Metabarcoding Average Counts
	0 hour		24 Hour
	River Water		Control Tank	Actinonaias ligamentina	Actinonaias pectorosa	Lampsillis Fasciola	Lampsillis ovata	Cambarunio iris
Zixibacteria	30044.7		26461.3	38391.3	93530.3	20602	23604	40689.3
Actinobacteriota	12551.3		11963	14038.3	13538.3	13406	18094	18515
Proteobacteria	5502		2801	10163.7	2369.33	2238	1903.33	2746.67
Planctomycetota	263		68	136.667	19.6667	21.6667	12	29.6667
Nanoarchaeota	37		17.6667	10.6667	0.666667	1	6	1.33333
Dependentiae	30.3333		29.6667	154.333	23.3333	2.66667	22	12.6667
Chloroflexi	30.3333		33	360.667	82	3.66667	202	25.3333
Bacteroidota	23		36.6667	43	11	2	11.3333	29
Myxococcota	20.6667		13	27	10.3333	0	25	4.33333
Halobacterota	18.6667		5.33333	214.333	17.6667	1	0	11
Crenarchaeota	12		6.66667	25.6667	16.3333	3.33333	61.6667	8.33333
Verrucomicrobiota	3.66667		0	2.66667	0	0	3.33333	0
Fibrobacterota	3.66667		0	0	0	0	0	0
Firmicutes	1.33333		0	0	0	0	2.66667	0
Patescibacteria	1		1	5.33333	2.66667	1.33333	4	1.66667
Bdellovibrionota	1		0	1.33333	1	3	0	0
Cyanobacteria	0		0	88	0	0	0	0
Thermoplasmatota	0		0	0	1.66667	0	1.66667	0
Iainarchaeota	0		0	0	0	0	0	0
Acidobacteriota	0		0	40	8.66667	0.666667	10	1.66667
Euryarchaeota	0		0	0	3.33333	0	0	0
Desulfobacterota	0		0	0	0	0	0	0.666667
Spirochaetota	0		0	0	0	0	0	1
Armatimonadota	0		0	0	3	0	0	0
