# Supplementary material for: Freshwater mussels prefer a diet of stramenopiles and fungi over bacteria
Source: Sci Rep. 2024 May 25;14:11958. doi: 10.1038/s41598-024-62245-2 (PMC11127930; doi:10.1038/s41598-024-62245-2)
Supplement: Supplementary file 8 — Supplementary Table S5. [file 41598_2024_62245_MOESM8_ESM.xlsx]

## Sheet: Sheet1
Table S5: Eukaryotic Phyla From the Clinch River, 18S Metabarcoding Average Counts
	0 hour		24 Hour
	River Water		Control Tank	Ortmanniana ligamentina	Ortmanniana pectorosa	Lampsillis Fasciola	Lampsillis ovata	Cambarunio iris
Stramenopiles	5302.67		22211.7	446.667	399.333	87.6667	163	135.667
Alveolata	2063.67		1045.33	27.3333	17.3333	17.3333	28	44
Excavata	539.333		184.333	537.333	456	322.667	49.6667	116.667
Archaeplastida	255		0	2235.67	1496.33	387.333	327.333	53
Rhizaria	57		0.666667	0.666667	15	0.666667	0.666667	1.33333
Amoebozoa	61.3333		0	134.667	11.3333	121.333	42.3333	17.3333
Hacrobia	21.3333		0	3.33333	2	1.33333	1.33333	13.6667
