# Supplementary material for: Freshwater mussels prefer a diet of stramenopiles and fungi over bacteria
Source: Sci Rep. 2024 May 25;14:11958. doi: 10.1038/s41598-024-62245-2 (PMC11127930; doi:10.1038/s41598-024-62245-2)
Supplement: Supplementary file 9 — Supplementary Table S6. [file 41598_2024_62245_MOESM9_ESM.xlsx]

## Sheet: Sheet1
Table S6: Fungal Phyla and Families From the Clinch River, ITS Metabarcoding Average Counts
	0 hour		24 Hour
Phyla	River Water		Control Tank	Ortmanniana ligamentina	Ortmanniana pectorosa	Lampsillis Fasciola	Lampsillis ovata	Cambarunio iris
Ascomycota	123380		170695	130213	62888.7	64594	38171.7	106626
Chytridiomycota	34107.3		24274	11217.7	22475.3	10223.3	15748.3	13111
Basidiomycota	6494.33		10082.7	14620.3	16769.3	7047	14589.7	7223.67
Rozellomycota	114.333		129	8	21.3333	87	5.66667	11.6667
Monoblepharomycota	29.3333		59	6	0	2.33333	0	0
Fungi_phy_Incertae_sedis	123		6.33333	211	99.6667	145.667	57.3333	94.3333
Mortierellomycota	4.66667		0	13.3333	0	3	0	6
Families	River Water		Control Tank	Ortmanniana ligamentina	Ortmanniana pectorosa	Lampsillis Fasciola	Lampsillis ovata	Cambarunio iris
Mycosphaerellaceae	190234		145741	15204	10773	9003	6133	9696
Didymosphaeriaceae	38467		44140	35661	11117	29001	21385	29534
Didymellaceae	2584		9504	64683	12897	26159	13813	28686
Cladosporiaceae	24614		6582	36960	11626	30207	9907	10660
Zygophlyctidaceae	43336		60128	570	91	590	5118	831
Pleosporaceae	268		1834	12607	4337	10064	13627	5344
Nectriaceae	2004		3492	9178	2968	7059	5005	12183
Wallemiaceae	2738		73	2139	29702	1519	4603	165
Lasiosphaeriaceae	62		58	33350	55	8	151	72
Bulleribasidiaceae	1153		2219	17553	527	2346	4687	3194
Phaeosphaeriaceae	1375		1021	12901	2138	3235	592	3431
Sporormiaceae	143		60	15952	1024	986	461	1008
Polyporaceae	3292		1600	3465	2843	2154	3997	2072
Neopyrenochaetaceae	1710		1544	3082	1583	3390	3030	3119
Plectosphaerellaceae	696		896	9436	1319	1308	316	1672
Meruliaceae	1498		616	215	495	154	10684	291
Saccotheciaceae	113		762	6077	1237	1783	520	2889
Periconiaceae	56		541	3006	570	1231	4371	1205
Phallaceae	131		94	1805	2079	2160	2017	1351
Schizoporaceae	3423		1692	400	519	355	1319	283
Cucurbitariaceae	261		333	1683	490	1953	770	1970
Alphamycetaceae	880		1878	1516	366	67	1354	1001
Pestalotiopsidaceae	26		766	1161	606	1809	906	1674
Symmetrosporaceae	489		1091	414	208	2093	754	1356
Hypoxylaceae	52		268	1427	1433	895	1214	949
Psathyrellaceae	153		264	1181	1872	644	1408	676
Ganodermataceae	78		367	931	1314	869	1408	1138
Strelitzianaceae	105		636	1120	714	2028	304	1068
Herpotrichiellaceae	60		114	914	1493	752	1680	408
Hymenogastraceae	24		24	5245	52	35	16	19
Rickenellaceae	2392		1234	171	180	49	582	102
Meripilaceae	2361		809	192	153	212	923	57
Microdochiaceae	449		1291	883	360	670	241	719
Dothideomycetes_fam_Incertae_sedis	10		322	729	823	954	821	834
Fomitopsidaceae	946		536	570	984	481	502	462
Phanerochaetaceae	1800		645	150	460	218	557	274
Morosphaeriaceae	613		810	553	639	458	464	401
Rhynchogastremataceae	472		534	506	218	429	520	943
Shiraiaceae	153		294	1585	98	86	339	902
Hymenochaetaceae	526		217	607	895	509	355	325
Trichomeriaceae	64		459	407	686	633	420	635
Cystobasidiaceae	38		83	203	390	1182	116	1078
Sordariales_fam_Incertae_sedis	639		861	752	86	286	76	332
Hypocreales_fam_Incertae_sedis	210		157	453	510	270	756	570
Aspergillaceae	99		74	509	960	230	781	165
Strophariaceae	58		90	473	468	353	811	433
Pezizomycotina_fam_Incertae_sedis	200		1586	217	60	149	364	63
Steccherinaceae	713		212	214	255	282	543	392
Pleosporales_fam_Incertae_sedis	195		247	153	923	267	550	118
Bionectriaceae	106		61	209	480	802	80	707
Tricholomataceae	594		532	282	154	335	345	136
Xylariaceae	129		149	454	277	348	248	679
Fungi_fam_Incertae_sedis	19		369	633	299	437	172	283
Crepidotaceae	41		108	477	499	169	567	236
Geastraceae	126		142	220	950	117	340	165
Amphisphaeriaceae	26		23	1175	339	235	16	230
Nigrogranaceae	218		114	261	461	376	129	406
Hydnodontaceae	158		29	410	604	164	265	260
Lophiostomataceae	199		261	108	276	201	81	739
Sporidiobolaceae	138		252	348	150	212	176	495
Peniophoraceae	645		462	291	105	30	40	173
Hypocreaceae	83		84	522	376	102	170	369
Pseudopyrenochaetaceae	148		471	420	92	158	17	351
Amniculicolaceae	272		268	430	6	141	387	120
Helotiaceae	88		286	107	252	157	121	597
Inocybaceae	92		54	312	260	325	219	343
Taphrinaceae	223		577	115	178	251	89	170
Auriscalpiaceae	353		225	73	237	15	655	37
Wiesneriomycetaceae	28		31	800	366	73	22	241
Sclerotiniaceae	13		106	498	35	192	436	275
Filobasidiaceae	93		88	371	164	104	231	479
Lentitheciaceae	34		121	211	319	131	16	691
Malasseziaceae	29		357	33	378	549	119	55
Cortinariaceae	42		46	236	411	154	252	331
Cordycipitaceae	149		101	468	273	69	32	348
Trimorphomycetaceae	62		108	272	75	426	148	345
Erythrobasidiaceae	174		398	185	101	240	44	234
Trichosphaeriaceae	17		80	111	90	497	293	277
Erysiphaceae	16		47	245	186	247	471	146
Chrysozymaceae	95		85	93	294	101	535	133
Verrucariaceae	10		2	2	7	12	1292	11
Podosporaceae	8		22	1184	81	8	8	13
Thelephoraceae	73		48	317	189	147	199	329
Pleurotaceae	492		499	14	42	14	208	30
Irpicaceae	553		221	71	165	83	161	28
Lycoperdaceae	28		100	271	138	274	261	178
Pluteaceae	47		141	278	182	182	77	314
Stereaceae	495		301	59	39	28	209	59
Debaryomycetaceae	341		227	133	137	177	8	163
Dothioraceae	66		295	153	205	331	8	95
Laboulbeniomycetes_fam_Incertae_sedis	70		251	107	57	240	334	91
Hymenochaetales_fam_Incertae_sedis	321		60	104	27	48	496	69
Coniochaetaceae	26		12	270	75	42	456	152
Neodevriesiaceae	14		14	65	604	213	90	29
Gorgonomycetaceae	2		33	46	10	13	844	62
Trematosphaeriaceae	188		196	95	4	119	194	185
Dothideaceae	272		344	167	31	132	10	21
Sirobasidiaceae	189		106	21	70	70	346	161
Hyaloscyphaceae	237		302	45	131	68	27	150
Rhizophlyctidaceae	25		6	257	6	32	412	220
Teratosphaeriaceae	27		69	150	136	368	20	143
Saccharomycetales_fam_Incertae_sedis	43		455	61	167	26	10	101
Glomerellaceae	122		253	54	87	17	124	195
Bulleraceae	40		118	337	10	48	10	279
Clavicipitaceae	44		50	213	185	42	29	263
GS08_fam_Incertae_sedis	317		246	9	39	144	9	33
Suillaceae	69		29	176	227	27	62	146
Carcinomycetaceae	268		300	8	96	13	8	40
Thyridariaceae	170		14	164	162	56	14	130
Chaetomellaceae	218		155	90	8	12	202	8
Stachybotryaceae	38		37	102	22	29	22	427
Sarocladiaceae	6		10	48	22	310	6	259
Dictyosporiaceae	24		18	46	69	209	82	193
Cyphellophoraceae	16		23	24	45	60	356	106
Metschnikowiaceae	54		128	95	228	84	24	6
Aliquandostipitaceae	38		37	14	339	59	52	72
Helotiales_fam_Incertae_sedis	16		58	50	6	6	345	92
Magnaporthaceae	29		104	236	33	16	71	65
Hydnaceae	239		96	18	74	35	21	62
Neophaeosphaeriaceae	2		8	2	38	2	491	2
Dermateaceae	63		18	52	32	50	8	300
Orbiliaceae	18		12	162	115	20	150	39
Lophiotremataceae	10		54	105	151	32	10	146
Paradevriesiaceae	16		73	44	4	273	4	84
Coniothyriaceae	2		2	2	481	2	2	2
Chaetothyriaceae	10		311	73	15	57	10	16
Gomphaceae	66		29	140	14	80	111	43
Ustilaginaceae	14		14	94	78	114	66	74
Diaporthaceae	41		125	64	78	24	39	78
Exobasidiaceae	28		22	14	91	23	256	13
Pyrenochaetopsidaceae	2		2	26	2	19	45	343
Auriculariales_fam_Incertae_sedis	4		7	396	4	8	4	4
Phaeococcomycetaceae	13		83	54	65	110	4	83
Sarcosomataceae	6		22	55	274	17	6	30
Gnomoniaceae	67		187	67	40	15	15	10
Polyporales_fam_Incertae_sedis	45		10	120	47	63	15	95
Roussoellaceae	32		80	75	36	12	41	107
Bondarzewiaceae	116		41	29	17	44	70	61
Radulomycetaceae	73		87	68	38	9	6	90
Ramalinaceae	6		16	130	109	16	18	75
Brachybasidiaceae	8		49	13	8	29	248	11
Pleomassariaceae	2		53	4	2	26	133	145
Exidiaceae	102		58	28	20	20	35	99
Lindgomycetaceae	36		59	77	83	15	8	80
Powellomycetaceae	63		4	223	4	39	4	19
Wrightoporiaceae	176		50	2	2	2	39	79
Entolomataceae	24		45	83	46	58	31	58
Acrocalymmaceae	4		4	4	4	86	61	182
Incrustoporiaceae	71		146	40	27	10	14	29
Septobasidiaceae	21		19	6	56	6	140	82
Ceratobasidiaceae	4		4	297	4	4	4	4
Tubulicrinaceae	49		41	42	12	13	138	24
Hyphodontiaceae	2		2	7	292	2	2	7
Discinellaceae	2		2	2	2	2	300	2
Massarinaceae	8		8	45	8	126	10	103
Halosphaeriaceae	6		18	67	54	63	37	61
Agaricomycetes_fam_Incertae_sedis	42		23	52	69	15	31	69
Gonapodyaceae	177		88	18	2	7	2	2
Diatrypaceae	147		99	13	8	11	8	8
Torulaceae	6		6	56	203	6	6	6
Chaetomiaceae	19		14	108	57	21	14	55
Hericiaceae	61		26	66	44	32	44	9
Clathraceae	9		2	123	41	44	2	60
Trechisporales_fam_Incertae_sedis	66		88	18	12	23	48	15
Stictidaceae	4		4	4	4	4	15	235
Agaricaceae	20		20	64	28	57	20	59
Elsinoaceae	145		62	15	6	19	6	10
Microstromatales_fam_Incertae_sedis	17		30	80	6	25	6	96
Pseudeurotiaceae	52		36	6	109	11	6	38
Botryosphaeriaceae	8		19	150	8	57	8	8
Sebacinaceae	115		25	57	14	14	14	14
Russulales_fam_Incertae_sedis	24		8	2	17	2	195	2
Bolbitiaceae	14		14	20	31	24	59	86
Clavariaceae	155		37	21	6	14	6	6
Podoscyphaceae	22		6	21	91	22	16	57
Discosiaceae	2		52	68	2	2	2	100
Catenariaceae	5		15	4	14	47	131	4
Chaetothyriales_fam_Incertae_sedis	8		8	8	8	164	13	8
Pucciniaceae	6		18	23	38	52	9	68
Amorosiaceae	6		6	6	53	8	128	6
Xylariales_fam_Incertae_sedis	82		28	24	11	34	8	20
Pyronemataceae	2		2	74	103	3	2	16
Graphostromataceae	8		14	8	84	60	8	17
Bartaliniaceae	2		2	13	2	3	172	2
Auriculariaceae	115		52	4	4	10	4	4
Physciaceae	6		10	6	20	6	139	6
Hyaloriaceae	49		30	16	16	32	16	33
Russulaceae	18		18	25	27	34	29	41
Capnodiales_fam_Incertae_sedis	6		12	85	18	13	6	52
Mortierellaceae	18		28	56	18	25	18	28
Hyponectriaceae	18		2	14	29	114	2	12
Buckleyzymaceae	2		16	2	144	9	2	15
Cephalothecaceae	2		2	2	176	2	2	2
Chaetosphaeriaceae	52		10	44	46	10	10	13
Thyridiaceae	60		61	23	4	21	4	10
Leptosphaeriaceae	8		8	32	28	42	19	44
Myrmecridiaceae	12		28	50	6	46	6	32
Latoruaceae	39		10	2	2	2	2	123
Gelatinodiscaceae	12		2	23	131	2	2	7
Trichosporonaceae	6		27	6	6	114	13	6
Hydnangiaceae	4		4	19	4	4	111	29
Boletaceae	14		17	26	14	19	42	42
Mycenaceae	34		44	12	12	24	31	16
Microbotryomycetes_fam_Incertae_sedis	46		48	6	49	6	6	6
Leptodontidiaceae	2		2	15	110	13	22	2
Kondoaceae	70		56	6	6	6	6	13
Mollisiaceae	11		20	6	101	6	6	13
Pterulaceae	4		4	4	4	4	4	136
Sporocadaceae	6		11	86	31	6	6	12
Ophiocordycipitaceae	16		6	34	13	10	6	73
Rozellomycota_fam_Incertae_sedis	4		52	4	4	85	4	4
Serendipitaceae	6		11	115	6	6	6	6
Dacrymycetaceae	4		9	4	4	11	79	45
Myriangiales_fam_Incertae_sedis	4		12	20	4	8	4	101
Teichosporaceae	6		38	6	78	12	6	6
Cuniculitremaceae	8		20	16	8	24	17	58
Agaricostilbaceae	65		42	10	6	6	13	6
Ploettnerulaceae	10		36	44	15	22	10	10
Sulcatisporaceae	16		12	92	4	15	4	4
Lopadostomataceae	4		4	37	4	18	8	71
Phomatosporaceae	4		20	70	4	4	10	32
Trichocomaceae	27		6	56	25	6	6	12
Saccharomycetaceae	8		59	8	8	8	24	18
Botryobasidiaceae	50		15	6	19	6	6	31
Chytridiaceae	2		2	2	2	8	110	3
Omphalotaceae	16		20	35	16	8	25	8
Melanommataceae	38		43	14	8	8	8	8
Bambusicolaceae	2		44	56	2	18	2	2
Cryptococcaceae	12		16	12	12	13	32	28
Corticiaceae	14		14	8	8	9	8	64
Neoantennariellaceae	52		2	63	2	2	2	2
Lachnocladiaceae	8		46	8	9	8	37	8
Bankeraceae	13		10	10	43	12	26	10
Gloeocystidiellaceae	26		41	8	20	8	8	12
Ophiostomataceae	16		4	4	4	4	86	4
Thelebolaceae	4		8	4	4	4	4	91
Tilletiaceae	20		10	68	4	4	4	4
Boletales_fam_Incertae_sedis	28		12	13	8	8	36	8
Phaeomoniellales_fam_Incertae_sedis	2		2	99	2	4	2	2
Dissoconiaceae	8		20	8	52	8	8	8
Valsaceae	20		10	36	20	2	2	22
Mytilinidiaceae	2		2	37	2	65	2	2
Tremellales_fam_Incertae_sedis	2		2	2	2	2	2	98
Hyphodermataceae	35		23	22	6	6	10	6
Castanediellaceae	16		59	24	2	2	2	2
Pezizaceae	4		4	4	4	7	79	4
Coleosporiaceae	2		2	75	8	8	9	2
Hygrophoraceae	48		16	8	8	8	8	8
Stephanosporaceae	11		4	15	4	6	21	38
Phaffomycetaceae	33		15	6	6	6	6	26
Sympoventuriaceae	10		10	13	10	24	10	19
Rhizophydiomycetes_fam_Incertae_sedis	41		39	2	7	2	2	2
Umbelopsidaceae	8		8	8	13	8	40	10
Biatriosporaceae	24		2	2	2	24	2	39
Boliniaceae	4		4	4	68	4	4	4
Parapyrenochaetaceae	4		4	39	4	33	4	4
Fuscostagonosporaceae	2		2	2	80	2	2	2
Chionosphaeraceae	8		8	8	19	10	29	8
Venturiaceae	16		6	35	6	6	6	14
Tricladiaceae	4		4	4	4	4	35	34
Schizophyllaceae	11		2	2	35	2	2	35
Leotiaceae	50		16	4	4	4	4	4
GS18_ord_Incertae_sedis_fam_Incertae_sedis	2		2	2	2	74	2	2
Cenangiaceae	49		6	6	6	6	6	6
Rhamphoriaceae	4		4	4	4	61	4	4
Parmeliaceae	6		11	20	6	25	6	10
Lyophyllaceae	12		10	6	16	14	20	6
Sarcoscyphaceae	2		2	2	2	72	2	2
Porotheleaceae	40		9	4	4	18	4	4
Sakaguchiaceae	4		12	4	4	35	4	17
Lentariaceae	2		2	14	7	2	23	29
Phaeotremellaceae	2		13	2	2	2	55	2
Scoliciosporaceae	2		2	2	50	2	2	18
Chytriomycetaceae	54		13	2	2	2	2	2
Capnodiaceae	44		17	2	2	7	2	2
Byssocorticiaceae	40		6	6	6	6	6	6
Rhizophydiales_fam_Incertae_sedis	27		23	4	4	4	8	4
Olpidiomycota_fam_Incertae_sedis	2		5	2	2	58	2	2
Protomycetaceae	2		25	2	2	35	2	2
Marasmiaceae	6		13	6	10	6	13	15
Grifolaceae	20		16	2	2	2	18	8
Rozellomycetes_fam_Incertae_sedis	49		6	2	2	2	2	2
GS11_fam_Incertae_sedis	10		11	2	15	19	2	2
Rutstroemiaceae	4		4	16	16	4	12	4
Aporpiaceae	12		36	2	2	2	2	3
Zalariaceae	4		4	4	24	15	4	4
Reticulascaceae	2		10	38	2	2	2	2
Spiculogloeales_fam_Incertae_sedis	2		2	2	2	2	2	46
Mucoraceae	10		6	6	6	13	9	6
Coniophoraceae	4		4	5	27	4	4	8
GS36_fam_Incertae_sedis	2		2	2	44	2	2	2
Cystofilobasidiaceae	2		6	39	2	2	2	2
GS05_fam_Incertae_sedis	2		13	15	5	9	8	2
Microascaceae	6		6	13	6	6	11	6
Helminthosphaeriaceae	14		4	4	4	4	4	20
Albatrellaceae	4		4	25	4	4	4	9
Tylosporaceae	4		7	20	4	9	4	4
Paracladophialophoraceae	2		2	2	2	2	2	39
Phacidiaceae	2		2	2	2	2	2	39
Cylindriaceae	2		24	2	2	2	16	2
Agaricales_fam_Incertae_sedis	6		6	6	6	6	6	14
Collimycetaceae	38		2	2	2	2	2	2
Microthyriales_fam_Incertae_sedis	4		4	15	4	4	4	14
Pilodermataceae	4		4	4	4	4	7	21
Cryphonectriaceae	14		10	2	12	2	2	5
Amanitaceae	2		2	2	2	34	2	2
Zopfiaceae	2		33	2	2	2	2	2
Ascobolaceae	2		2	33	2	2	2	2
Rhytismataceae	4		4	4	4	4	4	20
Caliciaceae	2		2	2	2	2	2	32
Tubeufiaceae	4		19	4	4	4	4	4
Piskurozymaceae	14		4	4	4	4	4	8
Ophioceraceae	4		9	4	4	4	11	4
Ascomycota_fam_Incertae_sedis	2		2	28	2	2	2	2
Typhulaceae	4		8	4	4	4	11	4
Filobasidiales_fam_Incertae_sedis	24		5	2	2	2	2	2
Arthoniales_fam_Incertae_sedis	2		2	12	2	5	2	14
Conlariaceae	2		2	27	2	2	2	2
Sordariomycetes_fam_Incertae_sedis	2		2	2	2	9	2	19
Sordariaceae	2		2	2	26	2	2	2
Cantharellales_fam_Incertae_sedis	2		2	2	20	7	2	2
Pleomonodictydaceae	16		2	11	2	2	2	2
Colacogloeaceae	14		8	2	5	2	2	2
Paxillaceae	2		2	2	19	2	5	2
Tapinellaceae	4		9	4	4	4	4	4
Dacryobolaceae	15		8	2	2	2	2	2
Physalacriaceae	2		20	2	2	2	2	2
Coryneliaceae	8		4	4	4	4	4	4
Classiculaceae	16		2	6	2	2	2	2
Ischnodermataceae	20		2	2	2	2	2	2
Exobasidiomycetes_fam_Incertae_sedis	2		2	2	13	5	5	2
Tubeufiales_fam_Incertae_sedis	2		2	2	2	2	2	18
GS35_ord_Incertae_sedis_fam_Incertae_sedis	2		2	2	2	11	2	9
Pseudoclitocybaceae	10		2	2	10	2	2	2
Amylocorticiales_fam_Incertae_sedis	2		2	2	2	2	18	2
Spizellomycetales_fam_Incertae_sedis	2		13	6	2	2	2	2
Pleuroascaceae	2		2	2	2	2	2	17
Spiculogloeaceae	4		4	4	4	4	4	4
Tremellaceae	4		4	4	4	4	4	4
Tetraplosphaeriaceae	2		2	10	2	8	2	2
Chlorociboriaceae	2		2	2	2	2	2	15
Chytridiomycota_fam_Incertae_sedis	2		2	2	2	2	2	15
Trapeliaceae	2		2	2	2	6	2	11
Elaphomycetaceae	2		2	15	2	2	2	2
Gomphillaceae	2		2	2	2	11	2	5
Niessliaceae	2		2	14	2	2	2	2
Mycosphaerellales_fam_Incertae_sedis	2		13	2	2	2	2	2
Myxotrichaceae	2		2	2	2	13	2	2
Microascales_fam_Incertae_sedis	2		12	2	2	2	2	2
GS07_fam_Incertae_sedis	2		9	2	5	2	2	2
Sclerodermataceae	2		2	2	2	2	2	12
Mrakiaceae	2		2	11	2	2	2	2
Amylocorticiaceae	11		2	2	2	2	2	2
Gomphidiaceae	2		2	2	2	11	2	2
Vandijckellaceae	2		2	2	2	11	2	2
Sebacinales_fam_Incertae_sedis	2		10	2	2	2	2	2
Entylomataceae	2		6	2	2	6	2	2
Chytridiomycetes_fam_Incertae_sedis	10		2	2	2	2	2	2
Lecanoromycetes_fam_Incertae_sedis	10		2	2	2	2	2	2
Lichenoconiaceae	2		2	2	2	10	2	2
Massariaceae	2		2	2	2	10	2	2
Hysteriaceae	2		9	2	2	2	2	2
Savoryellaceae	2		5	6	2	2	2	2
Extremaceae	2		2	2	2	2	9	2
Erythrobasidiales_fam_Incertae_sedis	2		2	2	8	2	2	2
Microstromataceae	2		2	2	6	2	4	2
Fistulinaceae	2		2	2	5	5	2	2
Atheliales_fam_Incertae_sedis	8		2	2	2	2	2	2
Togniniaceae	8		2	2	2	2	2	2
Tubakiaceae	8		2	2	2	2	2	2
Apiosporaceae	2		2	2	2	8	2	2
Arthopyreniaceae	2		7	2	2	2	2	2
Dothideales_fam_Incertae_sedis	2		7	2	2	2	2	2
Halotthiaceae	2		2	2	2	7	2	2
Aphelidiomycetes_fam_Incertae_sedis	2		6	2	2	2	2	2
Xenasmataceae	2		6	2	2	2	2	2
Porinaceae	2		2	2	2	2	2	6
Teloschistaceae	2		2	6	2	2	2	2
Cronartiaceae	2		2	2	2	6	2	2
Holtermanniaceae	2		2	2	2	6	2	2
Myriangiaceae	2		2	2	2	6	2	2
Ruineniaceae	2		2	2	2	2	6	2
Boliniales_fam_Incertae_sedis	2		5	2	2	2	2	2
Pisorisporiales_fam_Incertae_sedis	2		5	2	2	2	2	2
Rosettozymaceae	2		5	2	2	2	2	2
Tremellodendropsidales_fam_Incertae_sedis	2		5	2	2	2	2	2
Cystobasidiomycetes_fam_Incertae_sedis	2		2	2	2	2	2	5
Onygenales_fam_Incertae_sedis	2		2	5	2	2	2	2
Heterogastridiaceae	2		4	2	2	2	2	2
Calloriaceae	2		2	2	4	2	2	2
Agaricostilbales_fam_Incertae_sedis	2		2	2	2	4	2	2
Naohideaceae	3		2	2	2	2	2	2
Patellariales_fam_Incertae_sedis	2		2	2	2	3	2	2
Acrospermales_fam_Incertae_sedis	2		2	2	2	2	2	2
Ancylistaceae	2		2	2	2	2	2	2
Angulomycetaceae	2		2	2	2	2	2	2
Anteagloniaceae	2		2	2	2	2	2	2
Geminibasidiaceae	2		2	2	2	2	2	2
Lecanoraceae	2		2	2	2	2	2	2
Leucosporidiales_fam_Incertae_sedis	2		2	2	2	2	2	2
Microsporomycetaceae	2		2	2	2	2	2	2
Nowakowskiellaceae	2		2	2	2	2	2	2
Orbiliomycetes_fam_Incertae_sedis	2		2	2	2	2	2	2
Phleogenaceae	2		2	2	2	2	2	2
Trichomonascaceae	2		2	2	2	2	2	2
Xenodevriesiaceae	2		2	2	2	2	2	2
