# Supplementary material for: Freshwater mussels prefer a diet of stramenopiles and fungi over bacteria
Source: Sci Rep. 2024 May 25;14:11958. doi: 10.1038/s41598-024-62245-2 (PMC11127930; doi:10.1038/s41598-024-62245-2)
Supplement: Supplementary file 10 — Supplementary Table S7. [file 41598_2024_62245_MOESM10_ESM.xlsx]

## Sheet: Sheet1
Table S7: Bacterial Phyla From the AWCC Rentention Pond, Metabarcoding Average Counts
	0 hour		96 Hour
	Retention Pond Water		Control Tank	Actinonaias pectorosa
Bacteroidota	41709.7		54396.7	28231.3
Proteobacteria	30380		35049.3	15590
Actinobacteriota	8322.67		4815.33	8528.67
Cyanobacteria	3927.33		1873.67	400.667
Firmicutes	1243		647.667	276
Myxococcota	247.667		782.667	163.333
Planctomycetota	83		239.333	130
Verrucomicrobiota	123.333		190.667	96
Gemmatimonadota	44.3333		232.667	97
Bdellovibrionota	65.3333		113.667	147
Dependentiae	23.3333		290	6.33333
Desulfobacterota	61		116.667	76.3333
Armatimonadota	43		75.6667	103.667
Acidobacteriota	22.6667		153.667	36.3333
Halobacterota	27.6667		46.3333	6.66667
Spirochaetota	10.3333		25.3333	4
Fusobacteriota	17.3333		7.33333	3.66667
