# Supplementary material for: Freshwater mussels prefer a diet of stramenopiles and fungi over bacteria
Source: Sci Rep. 2024 May 25;14:11958. doi: 10.1038/s41598-024-62245-2 (PMC11127930; doi:10.1038/s41598-024-62245-2)
Supplement: Supplementary file 11 — Supplementary Table S8. [file 41598_2024_62245_MOESM11_ESM.xlsx]

## Sheet: Sheet1
Table S8: Fungal Phyla and Families From the AWCC Retention Pond, ITS Metabarcoding Average Counts
	0 hour		96 Hour
Phyla	Retention Pond Water		Control Tank	Ortmanniana pectorosa
Ascomycota	9317.67		9571.33	11123.3
Chytridiomycota	3856.33		8397.67	4392
Basidiomycota	96.3333		154.667	256.667
Fungi_phy_Incertae_sedis	223		175	113.333
Families	Retention Pond Water		Control Tank	Ortmanniana pectorosa
Didymellaceae	1142.02		4161.69	954.732
Zygophlyctidaceae	362.295		220.568	2.3094
Cucurbitariaceae	377.747		200.363	157.507
Alphamycetaceae	141.182		114.241	413.805
Cladosporiaceae	199.851		431.427	327.967
Massarinaceae	105.532		31.1769	33.2866
Chytridiomycota_fam_Incertae_sedis	164.211		62.1316	30.2655
Pleosporaceae	43.3128		67.8405	38.223
Saccotheciaceae	58.0431		32.3934	14.1539
Didymosphaeriaceae	38.553		107.519	4.3589
Phaeosphaeriaceae	28.2902		109.503	48.0416
Meripilaceae	17.2143		19.0526	23.516
Fomitopsidaceae	18.5831		26.5141	24.8261
Fungi_fam_Incertae_sedis	152.561		202.112	64.8999
Microascaceae	10.3923		6.9282	6.9282
Schizoporaceae	9.16515		81.0185	99.6243
Gloeophyllaceae	6.35085		14.1067	6.08276
Gnomoniaceae	7.37111		0	4.93288
Lentitheciaceae	5.2915		12.1244	11.8462
Lophiostomataceae	1.73205		2.3094	4.93288
Hypocreales_fam_Incertae_sedis	4.04145		8.88819	9.81495
Psathyrellaceae	3.51188		12.7017	11.1355
Irpicaceae	6		2.3094	2.3094
Neopyrenochaetaceae	3.4641		0	0
Delitschiaceae	3.4641		0	0
Tubeufiaceae	5.85947		0	4.6188
Leotiaceae	2.88675		0	0
Pyrenochaetopsidaceae	2.88675		0	0
Taphrinaceae	1.52753		5.19615	5.19615
Dothideaceae	5.56776		0	0
Mycosphaerellaceae	4.50925		50.659	22.723
Verrucariaceae	5.19615		0	0
Herpotrichiellaceae	2.64575		26	0
Nectriaceae	7		51.9711	21.0792
Dermateaceae	3.4641		5.7735	5.03322
Thelebolaceae	2.08167		8.66025	6.9282
Helotiaceae	2.3094		19.0526	17.7858
Polyporaceae	4		6.9282	6.9282
Erysiphaceae	2.3094		13.2791	8.14453
Diatrypaceae	2.3094		0	0
Cryptococcaceae	2.3094		0	1.1547
Rhynchogastremataceae	5.68624		3.51188	6.65833
Melanommataceae	1.73205		1.73205	2.08167
Pezizomycotina_fam_Incertae_sedis	21.3854		53.6936	45.5448
Hydnaceae	1.52753		0	0
Trichomeriaceae	1.1547		0	1.73205
Botryosphaeriaceae	1.1547		0	0
Spizellomycetales_fam_Incertae_sedis	1.1547		2.3094	0
Bulleribasidiaceae	7.50555		14.4684	10.116
Rickenellaceae	1.1547		2.3094	0
Vibrisseaceae	1.1547		9.81495	9.81495
Hydrocinaceae	1.1547		0	0
Aspergillaceae	1.1547		19.1398	13.6504
Corticiaceae	1.1547		12.1244	12.1244
Dothideomycetes_fam_Incertae_sedis	17.7764		29.4449	16.0935
Amniculicolaceae	14.4338		11.5326	8.5049
Nigrogranaceae	8.3865		2.3094	4.50925
Periconiaceae	6.9282		2.51661	21.5716
Stereaceae	6.4291		3.4641	8.73689
Chaetomellaceae	4.04145		0	0
Tympanidaceae	3.4641		11.547	0
Neodevriesiaceae	3		0	0
Sclerotiniaceae	2.88675		4.04145	2.88675
Pleomassariaceae	2.88675		0	4.04145
Lecanoromycetes_fam_Incertae_sedis	2.3094		0	0
Dictyosporiaceae	2.3094		0	0
Hymenochaetales_fam_Incertae_sedis	2		0	2.3094
Coniochaetaceae	2.3094		1.73205	1.73205
Sporocadaceae	1.73205		0	0
Bambusicolaceae	1.73205		0	0
Malasseziaceae	1.73205		0	0
Peniophoraceae	4.58258		2	6.02771
Filobasidiaceae	1.73205		0	4.6188
Pleosporales_fam_Incertae_sedis	2.51661		0	0
Pluteaceae	1.73205		0	1.73205
Wallemiaceae	1.1547		3.4641	3.21455
Helotiales_fam_Incertae_sedis	1.1547		0	1.73205
Australiascaceae	1.1547		0	0
Saccharomycetaceae	4.04145		0	0
Rhizophydiales_fam_Incertae_sedis	1.73205		0	13.2791
Morosphaeriaceae	1.73205		8.66025	7.54983
Phanerochaetaceae	1.1547		0	1.1547
Teratosphaeriaceae	1.1547		0	1.73205
Atheliaceae	1.1547		4.04145	4.04145
